# Supplementary material for: Country‐wide genetic monitoring over 21 years reveals lag in genetic recovery despite spatial connectivity in an expanding carnivore (Eurasian otter, Lutra lutra) population
Source: Evol Appl. 2022 Nov 15;15(12):2125–41. doi: 10.1111/eva.13505 (PMC9753835; doi:10.1111/eva.13505)
Supplement: Supplementary file 2 — Appendix S2. [file EVA-15-2125-s002.csv]

InD-ID_UWCref	Lut 435a	Lut 435b	Lut 453a	Lut 453b	04OT05a	04OT05b	Lut 717a	Lut 717b	04OT22a	04OT22b	Lut 604a	Lut 604b	Lut 733a	Lut 733b	Lut 615a	Lut 615b	Lut 902a	Lut 902b	Lut 782a	Lut 782b	Lut 818a	Lut 818b	Lut 701a	Lut 701b	Lut 833a	Lut 833b	Lut 715a	Lut 715b	Lut 832a	Lut 832b	Sex	Age_class	Year_found	RiverBasinDistrict_NAME
53	139	143	123	123	179	191	191	199	156	160	131	131	156	156	219	223	174	182	165	188	176	176	206	206	162	174	204	204	181	181	Male	Sub-adult	1995	Anglian
174	123	123	123	127	171	179	195	203	142	160	129	131	166	170	216	221	145	158	165	188	180	180	197	197	154	162	204	204	181	193	Male	Adult	1998	Anglian
176	143	143	131	131	179	179	175	191	164	164	131	133	166	166	216	223	174	174	188	188	158	176	206	206	154	154	204	204	193	193	Male	Sub-adult	1998	Anglian
184	139	143	123	131	179	179	175	199	160	160	127	127	156	166	216	216	154	182	161	188	158	176	201	206	154	162	204	204	181	193	Male	Adult	1998	Anglian
201	123	143	131	131	179	179	191	195	156	156	131	131	166	166	219	223	166	166	165	188	176	176	201	206	154	154	204	204	181	193	Male	Sub-adult	1999	Anglian
231	123	123	123	123	179	179	175	195	160	160	127	129	156	170	216	221	154	182	161	188	158	176	201	206	162	174	204	204	181	185	Male	Adult	1999	Anglian
255	135	139	123	127	179	187	175	199	142	156	127	135	166	170	214	223	170	182	188	192	158	180	201	210	162	170	204	212	189	189	Female	Adult	1999	Anglian
386	123	135	123	131	179	187	175	191	142	160	131	131	170	176	219	225	149	166	161	188	180	180	206	206	154	174	204	204	181	189	Male	Adult	1999	Anglian
323	123	143	123	131	179	183	191	195	156	156	127	131	176	176	223	223	166	170	165	188	158	158	201	210	154	162	204	204	185	185	Male	Sub-adult	2000	Anglian
325	135	135	127	131	179	183	175	191	142	160	131	133	156	176	223	223	166	170	165	165	158	158	201	210	154	166	204	204	185	185	Male	Adult	2000	Anglian
328	135	135	123	131	179	179	175	179	160	160	127	131	166	170	219	223	170	174	165	188	176	176	206	206	166	174	204	204	181	193	Female	Adult	2000	Anglian
331	123	139	127	127	171	191	195	199	151	151	131	135	156	166	221	227	145	154	188	188	158	176	197	201	154	174	204	204	189	193	Male	Adult	2000	Anglian
387	123	135	121	131	179	187	175	195	142	156	129	131	156	166	216	219	154	182	161	188	158	180	206	244	174	174	199	204	193	193	Female	Adult	2000	Anglian
99685	135	139	123	131	179	179	199	199	156	160	129	131	156	156	227	227	174	182	161	188	158	180	197	206	162	166	204	212	189	193	Female	Juvenile	2004	Anglian
99722	123	135	131	131	171	187	175	191	142	147	127	137	170	170	223	223	149	166	188	188	158	158	206	206	158	166	212	216	193	197	unknown	unknown	2004	Anglian
1264	117	139	123	131	183	191	179	199	147	160	127	131	170	170	219	219	154	158	165	188	158	172	206	248	174	174	199	204	185	193	Male	Adult	2009	Anglian
1271	123	123	123	127	179	183	191	191	142	156	127	131	156	166	219	223	166	170	165	188	158	180	197	201	174	174	187	204	185	185	Female	Sub-adult	2009	Anglian
1272	129	129	123	131	183	187	195	199	151	151	127	131	166	166	219	221	149	149	165	188	172	176	201	210	162	166	204	208	185	193	Female	Adult	2009	Anglian
1282	135	135	123	123	179	183	175	191	142	151	127	131	156	166	223	223	145	166	165	165	176	176	197	206	154	162	187	204	181	185	Female	Adult	2009	Anglian
1330	139	145	131	131	171	179	191	191	142	164	131	131	166	166	227	227	145	166	165	165	176	176	197	197	162	174	187	204	193	193	Male	Adult	2009	Anglian
1331	123	135	127	131	179	187	195	199	160	160	129	131	156	176	219	227	166	170	188	188	176	180	206	206	154	174	204	204	185	193	Female	Sub-adult	2009	Anglian
1332	135	135	123	127	179	183	175	191	151	160	131	131	170	170	223	223	170	182	188	188	180	180	197	206	154	174	204	204	193	193	Female	Sub-adult	2009	Anglian
1333	123	143	131	131	187	191	199	199	156	164	133	135	170	176	223	227	166	174	165	188	158	176	210	210	162	174	204	204	185	185	Male	Adult	2009	Anglian
1346	123	135	121	123	179	179	175	195	142	151	127	131	166	166	223	223	145	170	165	165	180	180	197	206	154	174	204	204	181	193	Male	unknown	2009	Anglian
1353	123	135	123	131	175	179	175	175	151	160	131	135	166	166	219	223	145	149	165	165	176	180	201	206	154	162	204	204	181	193	Male	Adult	2009	Anglian
1362	123	135	123	131	171	179	175	191	142	156	131	131	166	166	221	223	166	166	188	188	158	176	197	197	174	174	204	204	181	185	Female	Adult	2009	Anglian
1364	135	135	131	131	179	183	191	191	142	151	127	135	170	170	227	229	166	174	161	165	176	180	244	244	154	154	204	204	185	185	Male	Sub-adult	2009	Anglian
1376	143	143	123	131	179	179	191	195	164	164	131	131	156	166	219	223	166	174	188	188	158	176	206	206	154	154	204	204	185	193	Female	Sub-adult	2009	Anglian
1377	135	139	121	123	179	179	175	195	142	160	127	131	156	170	216	223	182	182	165	188	180	180	206	210	162	174	204	212	185	189	Female	Sub-adult	2009	Anglian
1378	123	135	121	127	171	191	175	195	147	160	131	133	166	176	219	227	170	182	161	165	172	180	206	248	154	154	204	204	181	190	Male	Adult	2009	Anglian
1424	135	143	123	131	171	179	175	191	160	160	127	133	166	166	216	219	182	182	161	188	158	176	201	206	162	174	204	204	185	185	Female	Sub-adult	2009	Anglian
1426	143	143	131	131	179	179	175	191	156	156	127	135	156	166	221	227	166	174	188	188	176	176	197	206	154	162	187	204	181	185	Female	Sub-adult	2009	Anglian
1427	123	135	121	123	179	191	175	191	142	151	127	135	166	166	219	227	145	174	165	188	176	180	206	244	154	166	204	204	181	185	Female	Sub-adult	2009	Anglian
1563	123	123	123	129	183	191	179	199	147	156	127	127	166	170	219	225	166	170	165	188	158	176	206	210	154	166	199	204	194	197	Male	Sub-adult	2009	Anglian
1564	123	123	123	123	171	183	191	195	151	160	129	131	166	170	216	219	166	174	165	188	180	180	197	206	154	174	204	204	181	189	Male	Adult	2009	Anglian
2292	135	143	123	127	171	179	175	191	156	156	131	133	156	156	219	223	166	182	165	165	158	180	201	206	174	174	187	204	185	193	Female	Adult	2014	Anglian
2319	123	123	123	127	171	179	191	195	142	151	127	127	170	174	219	219	149	174	161	188	158	180	201	244	166	174	204	204	181	185	Female	Sub-adult	2014	Anglian
2325	117	143	123	123	179	183	179	191	160	160	129	131	156	166	216	223	166	174	165	188	176	176	201	206	174	174	204	204	193	193	Male	Adult	2014	Anglian
2331	135	135	123	123	179	179	175	179	156	160	127	131	156	166	223	223	145	166	188	188	176	180	197	206	154	174	204	204	189	189	Female	Adult	2014	Anglian
2332	123	123	123	131	171	191	191	191	140	151	131	135	166	166	227	227	145	166	165	188	158	176	201	206	154	154	187	204	193	193	Female	Adult	2014	Anglian
2380	139	139	123	131	171	183	199	199	156	156	127	137	174	174	219	219	166	166	188	188	158	176	201	206	166	174	204	212	181	193	Male	Adult	2014	Anglian
2383	123	123	123	127	179	183	195	195	142	160	133	135	156	170	221	223	170	170	161	188	172	180	197	206	174	174	204	212	189	193	Male	Sub-adult	2014	Anglian
2434	123	123	131	131	171	171	175	191	156	160	127	135	156	156	216	219	166	174	188	188	158	176	201	201	154	162	204	204	181	193	Female	Adult	2014	Anglian
2435	135	139	127	131	179	183	199	199	142	151	127	133	166	166	219	219	166	170	188	188	176	176	210	210	154	154	204	204	181	193	Male	Sub-adult	2014	Anglian
2471	123	135	127	131	179	179	195	195	156	160	131	133	166	176	227	229	166	166	188	188	158	158	201	206	154	174	204	212	181	181	Male	Sub-adult	2014	Anglian
2493	123	135	123	127	179	187	195	195	147	156	131	135	156	156	219	227	166	182	188	188	180	180	206	206	154	162	199	204	181	185	Male	Sub-adult	2014	Anglian
2527	123	123	123	133	179	179	191	195	142	160	131	135	156	166	219	223	145	166	165	188	176	176	197	206	154	162	204	204	181	185	Female	Adult	2014	Anglian
2533	117	135	123	125	179	183	175	199	142	151	127	131	166	176	223	227	145	174	188	188	176	180	197	206	162	166	204	204	181	185	Male	Adult	2014	Anglian
324	123	133	127	127	171	179	191	199	156	156	127	131	166	174	219	225	166	166	161	188	158	184	201	206	162	170	204	212	189	189	Male	Adult	2000	Dee
1450	133	133	123	123	171	179	195	199	156	156	133	137	174	174	219	223	166	166	165	188	180	184	201	201	154	170	204	216	185	193	Male	Adult	2009	Dee
1451	123	123	127	127	175	179	191	191	156	156	127	127	170	174	223	223	166	166	165	188	180	184	201	201	158	166	204	204	189	193	Female	Adult	2009	Dee
1457	135	135	123	127	171	171	191	191	156	156	127	131	174	174	219	225	166	166	161	188	184	184	201	210	166	166	208	212	189	193	Male	Adult	2009	Dee
2391	123	135	123	127	171	171	191	191	160	164	127	137	174	174	219	223	149	170	161	192	158	182	201	206	154	158	204	204	189	193	Female	Adult	2014	Dee
2519	123	135	127	127	171	179	191	191	156	156	127	127	166	174	219	223	166	166	188	188	158	158	201	201	158	166	212	212	189	189	Female	Adult	2014	Dee
2521	135	135	123	127	187	191	191	191	156	160	127	127	166	174	219	223	166	166	188	188	158	184	201	210	158	170	204	212	189	189	Male	Adult	2014	Dee
29	123	133	123	127	171	171	191	191	151	151	127	127	170	178	223	225	162	166	161	188	176	184	206	210	158	166	204	204	189	193	Male	Adult	1995	Humber
177	123	133	127	133	171	179	191	195	156	160	131	133	166	166	225	229	166	166	188	192	172	188	206	210	154	166	204	204	185	189	Male	Adult	1998	Humber
179	123	139	127	129	175	183	191	199	151	160	133	137	170	174	227	229	166	170	188	188	158	182	201	206	166	166	199	204	189	193	Male	Adult	1998	Humber
227	133	135	127	131	171	171	191	191	151	160	127	131	166	174	223	223	166	170	165	188	184	188	201	210	166	166	204	208	185	189	Female	Sub-adult	1999	Humber
306	129	129	131	131	171	179	195	195	151	156	127	131	170	174	221	221	149	166	188	188	158	176	201	201	154	162	204	208	181	193	Female	Sub-adult	2000	Humber
321	133	139	131	133	171	179	195	199	151	151	131	131	166	166	221	229	162	166	165	188	172	188	201	201	166	166	204	204	185	189	Male	Adult	2000	Humber
687	133	137	123	127	187	187	191	191	156	160	131	135	170	174	223	225	166	166	165	188	172	184	206	210	166	170	208	212	189	193	Male	Juvenile	2004	Humber
688	123	129	127	133	171	179	191	195	147	151	131	131	166	170	223	229	166	166	165	196	158	172	206	210	154	166	204	204	181	189	Male	Juvenile	2004	Humber
689	139	139	131	133	171	171	195	199	156	156	127	131	166	170	223	229	162	166	165	188	158	172	206	206	154	166	204	208	189	189	Female	Adult	2004	Humber
744	137	141	131	135	179	179	191	191	151	160	131	133	170	174	219	223	166	170	188	188	158	180	201	206	170	174	199	208	189	193	Female	Adult	2004	Humber
745	123	135	123	123	183	183	191	195	151	156	127	131	170	170	223	229	166	166	161	188	176	184	201	201	166	174	204	204	189	197	Female	Sub-adult	2004	Humber
787	123	135	123	131	171	171	191	195	156	156	127	131	166	174	223	223	166	170	188	188	158	158	201	206	154	170	199	204	189	189	Female	Adult	2004	Humber
1270	135	139	123	131	179	179	191	199	142	151	127	129	170	176	214	219	170	170	165	165	176	180	210	210	154	162	204	212	181	189	Male	Sub-adult	2009	Humber
1363	129	135	125	135	171	183	191	199	151	160	127	135	170	174	219	225	170	170	188	188	158	180	201	210	154	166	208	208	185	189	Male	Adult	2009	Humber
1405	123	139	127	127	175	183	191	191	151	156	127	131	166	166	219	221	169	169	188	188	184	184	206	206	154	166	204	204	189	189	Male	Adult	2009	Humber
1418	123	133	131	131	179	179	195	199	156	156	131	131	166	166	223	223	166	166	188	188	158	158	201	210	166	166	204	208	189	189	Female	Sub-adult	2009	Humber
1531	123	141	127	133	175	179	191	191	151	160	131	131	166	166	219	229	149	166	165	188	158	172	201	201	158	166	199	204	193	197	Female	Adult	2009	Humber
1534	123	137	127	131	179	179	191	191	151	156	133	135	166	170	219	221	166	170	161	192	158	158	201	206	166	170	204	208	189	193	Female	Sub-adult	2009	Humber
1535	123	139	129	131	171	171	191	199	151	151	127	133	170	174	223	225	166	166	188	188	158	172	201	212	158	166	208	216	189	197	Male	Adult	2009	Humber
1700	133	135	123	135	179	179	191	195	151	151	137	137	166	174	223	229	162	170	188	192	158	184	201	210	154	162	199	208	185	189	Male	Adult	2009	Humber
2466	123	123	123	127	179	191	195	199	142	156	127	137	170	170	219	227	154	166	165	165	176	184	197	210	158	174	204	204	185	193	Female	Sub-adult	2014	Humber
396	123	123	123	123	183	183	203	203	151	156	131	131	170	170	227	227	145	145	188	192	182	188	206	206	154	166	204	204	185	189	Male	Adult	2000	Ireland
285	123	131	127	129	179	179	191	191	156	164	127	127	170	174	219	219	166	170	188	188	176	184	201	201	154	166	199	204	189	189	Female	Adult	2000	Northumbria
286	123	123	127	129	175	179	191	191	151	151	127	131	166	166	219	229	149	166	192	192	158	176	206	206	162	162	208	208	189	189	Female	Adult	2000	Northumbria
299	129	133	133	135	171	179	191	199	147	151	133	135	166	170	219	221	166	166	188	196	180	184	201	206	154	162	208	208	181	181	Male	Sub-adult	2000	Northumbria
99811	123	129	123	127	171	179	195	195	151	160	131	131	170	170	219	229	149	166	165	196	184	184	193	206	158	162	204	204	181	189	Female	Adult	2004	Northumbria
1276	123	139	123	129	171	171	191	199	147	147	131	131	166	170	218	218	149	166	188	192	158	176	206	206	154	154	204	204	189	189	Female	Adult	2009	Northumbria
1319	129	133	129	135	183	183	195	195	151	160	127	131	170	174	218	231	145	162	188	188	158	172	206	206	154	158	199	208	181	193	Female	Sub-adult	2009	Northumbria
1320	129	139	131	131	179	183	195	199	151	160	131	131	174	174	218	228	145	166	188	188	158	183	206	206	154	162	199	208	181	189	Female	Adult	2009	Northumbria
1473	123	123	129	133	171	171	195	195	142	151	131	133	166	170	219	229	166	166	188	196	158	188	206	206	154	166	204	208	189	193	Male	Sub-adult	2009	Northumbria
1474	123	131	123	127	171	179	191	191	160	164	127	127	170	170	219	219	166	166	188	188	182	184	201	201	154	170	199	204	189	193	Male	Adult	2009	Northumbria
2362	129	139	123	129	171	183	195	199	142	147	127	135	170	174	229	229	149	166	165	188	158	184	206	206	154	162	199	208	181	189	Male	Adult	2014	Northumbria
683	129	139	127	135	171	171	195	195	142	160	127	131	166	170	219	219	162	166	196	196	158	176	197	206	162	162	208	208	181	181	Male	Sub-adult	2004	North West
1283	139	139	127	135	179	183	191	195	151	160	127	133	170	174	228	228	166	166	165	196	158	187	206	206	158	158	204	208	181	193	Female	Adult	2009	North West
2310	123	135	127	127	179	179	191	191	156	156	137	137	170	174	219	219	166	166	165	188	158	188	201	201	166	170	204	212	189	193	Male	Sub-adult	2014	North West
2314	123	139	123	127	179	183	195	199	151	151	131	133	170	174	219	219	145	166	188	188	158	176	206	206	154	158	204	208	189	193	Male	Adult	2014	North West
2406	123	123	127	131	171	179	175	195	151	151	131	131	170	170	219	229	145	166	188	196	158	184	206	210	154	154	208	208	189	193	Male	Sub-adult	2014	North West
2407	129	139	123	131	171	183	195	199	147	160	127	135	170	174	219	223	166	166	188	188	172	184	201	206	154	162	204	208	185	189	Male	Sub-adult	2014	North West
2409	129	139	123	131	171	171	195	195	142	151	131	133	166	174	219	229	145	166	188	192	158	184	206	206	154	162	199	199	189	189	Male	Sub-adult	2014	North West
2416	123	123	127	129	175	183	191	191	142	156	131	133	170	174	219	225	162	166	184	188	158	158	201	206	166	166	204	208	189	189	Female	Sub-adult	2014	North West
2480	129	129	127	131	171	171	199	199	142	160	127	131	170	170	221	229	145	149	188	192	176	176	197	201	158	162	199	204	181	189	Female	Sub-adult	2014	North West
2481	123	129	127	127	171	179	191	199	142	147	131	133	170	170	219	223	145	166	188	192	158	176	206	206	154	166	204	212	189	189	Male	Adult	2014	North West
2482	123	129	127	129	171	179	191	199	160	160	131	133	166	170	219	229	149	166	188	196	158	180	206	206	162	162	208	208	181	193	Male	Sub-adult	2014	North West
2585	133	135	123	127	187	187	195	195	156	160	135	135	174	178	223	225	149	166	188	188	158	184	201	206	166	170	204	204	189	189	Female	Sub-adult	2014	North West
2547	137	137	123	131	171	171	195	199	151	156	127	131	166	174	225	225	145	170	196	196	158	180	206	210	154	176	199	204	189	189	Female	Sub-adult	1999	Shetland
2548	141	143	123	131	171	175	191	191	151	151	127	131	166	170	219	223	166	166	161	192	172	176	201	206	154	176	199	204	189	193	Female	Adult	2004	SC - Skye
2560	123	135	123	127	179	179	191	191	151	156	131	137	166	166	225	229	166	170	188	196	158	158	197	206	170	170	199	199	193	193	Male	Juvenile	2004	SC - Skye
99692	123	135	123	123	171	179	195	199	147	160	127	135	170	170	219	219	166	166	188	188	176	180	201	210	154	154	199	204	189	197	Female	Juvenile	2004	SC - Skye
99840	123	137	123	123	171	179	191	195	147	156	131	131	174	174	214	223	166	166	192	196	158	180	201	210	154	166	199	208	189	197	Female	Adult	2014	SC - Skye
99858	137	137	123	127	171	171	191	199	151	156	131	135	170	174	216	223	145	166	192	196	158	172	201	206	158	174	199	204	189	197	Male	Sub-adult	2014	SC - Skye
2422	137	139	131	131	179	183	191	191	142	151	131	131	170	174	214	221	170	170	188	188	180	180	201	201	154	170	199	208	193	193	Male	Sub-adult	2014	SC - Skye
2424	123	135	125	131	171	171	195	199	156	160	131	131	174	174	219	221	166	170	161	196	180	180	201	201	154	170	199	208	193	193	Male	Sub-adult	2014	SC - Mull
2425	123	137	127	127	171	179	191	191	151	156	127	135	166	170	216	219	170	170	192	196	180	180	201	210	170	170	199	199	193	197	Female	Sub-adult	2014	SC - Mull
267	123	123	119	121	175	175	195	195	151	151	129	129	166	166	221	221	145	154	188	192	180	180	197	197	158	166	204	204	193	193	Male	Adult	2014	SC - Mull
99650	123	137	123	127	171	175	191	195	151	151	131	133	156	176	229	229	166	170	188	188	158	158	206	206	158	162	204	204	181	185	Male	Sub-adult	2004	South East
99813	123	123	127	133	175	179	195	195	147	160	131	131	166	174	221	221	145	154	188	188	180	184	201	210	166	166	204	204	185	189	Female	Adult	2004	South East
99815	123	135	127	133	179	183	191	195	142	147	131	133	174	174	221	221	154	154	188	188	158	180	201	210	166	174	204	204	189	193	Male	Adult	2004	South East
991064	135	135	129	131	171	187	191	191	151	151	127	131	170	170	223	225	149	149	188	188	158	184	206	210	154	154	204	216	193	193	Male	Adult	2004	South East
1318	123	137	127	127	175	175	191	195	151	151	133	133	156	176	221	229	170	170	165	188	172	180	206	206	154	158	204	204	181	185	Female	Sub-adult	2009	South East
1393	123	135	127	133	179	183	195	195	151	151	133	133	166	174	221	225	145	170	188	188	158	180	210	210	154	166	199	204	193	193	Male	Adult	2009	South East
1423	123	135	131	133	179	183	191	195	142	160	131	133	166	166	221	225	154	170	188	188	180	184	201	201	154	174	204	204	193	193	Male	Sub-adult	2009	South East
1441	123	137	123	131	171	175	191	195	147	151	131	133	156	170	221	225	145	166	188	188	158	180	206	206	154	162	204	204	193	193	Female	Adult	2009	South East
2351	123	123	127	133	179	183	195	195	142	151	131	133	166	174	221	223	154	170	188	188	158	180	201	210	154	166	204	204	189	193	Female	Unknown	2014	South East
2440	123	123	127	133	179	179	191	195	142	151	131	133	166	170	221	221	145	154	188	188	184	184	210	210	154	174	204	204	185	193	Female	Adult	2014	South East
2443	123	123	133	133	179	183	195	195	151	151	131	133	170	176	221	221	166	166	188	188	158	184	197	210	154	162	204	212	193	197	Female	Adult	2014	South East
246	123	135	123	129	171	179	191	195	151	160	127	135	170	174	219	219	166	166	188	196	158	176	206	206	166	166	199	204	177	189	Male	Adult	1995	Solway Tweed
262	129	129	129	131	171	183	195	199	160	160	131	133	170	174	219	229	149	166	188	188	158	172	197	206	154	162	199	204	177	193	Female	Adult	1998	Solway Tweed
264	123	123	123	123	171	183	191	199	151	160	127	131	166	174	219	229	166	166	192	196	158	188	206	206	158	162	204	204	177	193	Male	Adult	1998	Solway Tweed
278	129	129	129	129	171	175	175	203	151	160	127	135	166	170	219	229	149	162	165	188	158	158	201	201	154	154	208	208	181	193	Male	Sub-adult	1998	Solway Tweed
281	123	133	127	131	171	171	191	195	160	160	127	133	166	174	219	219	149	166	188	192	158	158	201	206	154	154	208	208	189	193	Female	Adult	1998	Solway Tweed
235	123	129	129	131	171	171	175	195	151	160	131	133	170	174	229	229	145	149	188	188	158	158	206	206	154	162	204	204	177	197	Male	Adult	1999	Solway Tweed
238	123	129	123	129	183	183	191	191	147	147	133	133	166	170	219	219	145	166	188	196	158	158	201	206	166	166	204	208	189	193	Male	Sub-adult	1999	Solway Tweed
268	129	135	129	131	179	179	191	191	151	151	131	131	170	170	219	229	145	166	188	188	158	158	206	206	166	166	204	204	189	189	Male	Sub-adult	1999	Solway Tweed
376	123	139	131	135	171	171	195	199	147	147	127	133	170	170	219	223	145	166	188	188	158	158	206	206	154	158	204	204	181	193	Female	Juvenile	2000	Solway Tweed
628	129	139	131	135	171	175	199	199	142	151	127	127	174	174	219	229	166	166	188	196	158	158	206	206	158	166	208	208	181	189	Female	Sub-adult	2004	Solway Tweed
655	123	123	129	135	179	183	191	191	147	156	127	133	170	174	219	227	166	166	165	188	158	158	206	206	162	162	204	208	181	189	Male	Sub-adult	2004	Solway Tweed
856	123	129	129	133	179	179	191	195	147	160	131	135	170	174	219	219	145	145	192	196	158	158	201	201	154	166	204	204	189	193	Male	Sub-adult	2004	Solway Tweed
1366	123	139	135	135	171	175	199	199	147	160	127	135	166	170	219	221	145	166	188	188	158	172	206	206	154	162	204	204	189	189	Male	Sub-adult	2009	Solway Tweed
1386	123	129	127	135	175	183	191	199	147	160	127	133	170	170	218	228	166	166	188	188	158	158	201	206	154	166	208	208	181	189	Male	Adult	2009	Solway Tweed
2438	123	123	127	135	171	179	191	195	138	160	127	127	166	174	219	229	166	166	188	188	158	158	201	206	154	162	204	208	181	193	Male	Adult	2014	Solway Tweed
2459	123	123	129	131	175	179	191	191	142	156	127	127	170	174	219	219	166	166	188	188	158	158	206	206	154	154	199	204	181	181	Female	Adult	2014	Solway Tweed
7	123	133	127	127	179	183	175	191	151	160	127	127	174	178	219	223	166	170	188	188	158	176	201	206	166	166	204	204	189	189	Male	Adult	1993	Severn
8	123	135	127	127	171	179	191	191	160	160	137	137	174	174	219	225	149	166	165	188	176	184	201	201	158	166	204	204	189	189	Female	Juvenile	1994	Severn
31	123	135	127	127	179	187	191	191	156	156	127	127	174	178	223	225	166	166	188	188	176	176	201	206	154	170	208	212	189	193	Female	Sub-adult	1994	Severn
27	123	133	123	127	171	179	191	195	156	156	127	131	170	174	225	225	170	170	188	188	158	158	201	201	154	154	204	204	189	193	Male	Adult	1995	Severn
56	123	123	123	123	187	187	191	191	156	156	127	137	174	178	225	225	149	166	188	188	176	184	201	210	166	170	204	208	189	189	Male	Adult	1995	Severn
259	123	123	123	127	171	179	191	191	156	156	137	137	174	174	219	219	166	166	161	188	158	184	201	206	158	166	204	204	189	189	Female	Sub-adult	1995	Severn
152	123	135	127	127	171	179	191	191	156	156	137	137	170	174	219	223	149	166	161	165	158	184	201	206	166	170	204	212	189	189	Female	Adult	1998	Severn
169	123	133	127	127	171	171	191	195	147	156	127	131	170	170	219	225	149	166	188	188	158	184	201	206	166	170	204	216	189	193	Female	Sub-adult	1998	Severn
187	123	135	127	127	183	187	191	191	156	156	127	137	174	174	219	225	149	170	165	188	158	180	201	201	158	166	204	204	189	189	Female	Sub-adult	1998	Severn
188	123	135	127	127	171	187	191	191	156	156	127	127	174	174	223	225	149	149	188	188	158	158	201	201	154	166	204	212	189	189	Female	Sub-adult	1998	Severn
192	123	133	123	127	187	187	175	195	156	156	137	137	174	174	223	225	166	166	188	188	176	176	201	206	154	166	204	212	189	189	Female	Adult	1998	Severn
208	123	123	123	123	179	179	191	191	156	160	127	137	174	174	219	219	149	166	188	188	158	158	201	201	158	166	204	212	189	189	Male	Adult	1999	Severn
225	123	135	127	127	179	187	191	191	151	160	127	131	174	174	219	225	166	170	188	188	176	182	201	201	154	162	204	208	189	189	Male	Adult	1999	Severn
226	123	123	127	127	179	179	191	195	156	160	127	127	174	178	219	225	166	170	188	188	158	158	201	201	154	170	204	212	189	189	Female	Adult	1999	Severn
241	123	133	123	123	171	187	191	195	151	160	127	127	170	174	223	223	166	166	188	188	158	158	201	206	154	170	204	208	189	193	Female	Adult	1999	Severn
248	123	123	127	127	179	179	175	175	156	160	135	137	174	178	219	225	166	170	188	188	158	184	201	210	158	166	204	204	189	189	Male	Adult	1999	Severn
254	123	123	127	127	171	179	191	191	156	156	127	137	174	174	219	219	166	170	188	188	176	184	201	206	158	166	204	212	189	189	Male	Adult	2000	Severn
258	123	123	123	123	171	179	191	195	156	156	127	137	166	174	219	223	166	166	161	165	158	184	201	206	166	166	204	204	185	189	Male	Adult	2000	Severn
260	123	135	127	127	171	187	191	191	156	160	137	137	166	174	219	219	166	166	161	188	184	184	201	201	154	166	204	212	189	189	Male	Adult	2000	Severn
289	123	135	127	127	179	187	175	191	156	156	137	137	174	178	219	225	149	166	165	188	158	158	201	206	166	166	212	212	189	189	Male	Sub-adult	2000	Severn
290	123	135	127	127	179	179	175	191	151	156	131	137	174	174	219	225	149	166	165	188	158	158	201	201	154	166	204	212	189	189	Male	Adult	2000	Severn
295	123	135	123	127	179	179	191	191	156	156	137	137	174	178	219	225	149	170	161	188	158	184	201	201	166	170	204	212	189	189	Female	Adult	2000	Severn
301	123	129	127	135	175	183	191	195	151	160	127	127	174	174	219	219	145	166	188	188	158	158	201	206	154	166	199	204	193	193	Male	Adult	2000	Severn
304	123	135	127	127	171	187	191	191	156	156	127	135	170	174	219	225	149	149	188	188	158	176	201	201	154	166	204	212	189	189	Male	Adult	2000	Severn
314	135	139	121	127	179	183	175	199	147	156	127	133	170	170	219	227	174	174	161	188	172	176	206	206	154	154	204	204	185	185	Male	Adult	2000	Severn
315	123	123	127	127	171	179	191	191	160	160	127	127	174	174	223	225	149	170	161	188	158	180	201	206	158	166	212	212	189	189	Male	Adult	2000	Severn
317	135	135	127	127	179	179	191	191	156	160	127	137	174	174	219	219	149	166	188	188	158	182	201	201	154	166	204	212	189	189	Male	Adult	2000	Severn
320	123	123	127	127	179	179	191	191	156	156	127	137	170	174	219	225	149	166	188	188	158	180	206	206	154	170	212	212	189	189	Male	Sub-adult	2000	Severn
327	123	133	127	127	187	187	175	195	160	160	127	131	174	174	219	219	170	170	188	188	158	180	201	201	154	166	204	212	189	193	Male	Adult	2000	Severn
335	135	135	127	131	187	187	175	191	142	151	131	133	170	170	223	225	149	166	188	188	158	180	206	210	154	154	212	212	193	193	Male	Adult	2000	Severn
342	123	135	127	127	179	187	191	191	156	156	137	137	174	174	219	219	149	149	165	165	184	184	201	201	166	166	204	204	189	189	Male	Adult	2000	Severn
350	135	135	127	127	171	171	191	191	156	164	135	137	174	174	219	219	149	149	188	188	158	158	201	201	166	166	204	204	189	189	Male	Adult	2000	Severn
351	123	123	123	123	175	179	175	191	156	156	131	137	170	174	219	223	149	166	165	188	158	184	201	201	166	170	204	204	189	193	Male	Adult	2000	Severn
354	123	135	127	127	171	179	191	191	156	160	137	137	170	170	223	225	166	170	165	188	184	184	206	206	166	166	204	204	189	189	Female	Adult	2000	Severn
362	123	135	127	127	171	179	191	191	156	156	137	137	174	174	219	225	149	170	188	188	158	184	201	201	158	158	204	204	189	189	Female	Adult	2000	Severn
411	123	123	127	127	171	187	191	191	156	160	127	137	174	174	219	219	149	149	188	188	158	184	201	201	158	166	212	212	189	189	Male	Sub-adult	2000	Severn
412	135	135	127	127	171	187	191	191	156	156	127	137	174	174	219	225	149	166	161	165	180	184	201	201	166	170	204	204	189	189	Female	Sub-adult	2000	Severn
625	123	123	127	131	179	187	175	191	151	156	131	137	170	174	219	223	166	170	188	188	158	182	201	210	162	166	212	216	185	189	Female	Adult	2004	Severn
627	123	135	123	127	171	187	191	191	156	156	127	137	170	174	219	219	166	166	161	165	176	184	201	201	166	170	204	204	189	189	Male	Adult	2004	Severn
635	123	135	127	127	179	183	191	191	156	156	131	137	170	174	219	219	166	170	161	165	158	158	201	206	166	170	204	212	189	193	Male	Adult	2004	Severn
641	123	123	123	127	179	187	175	191	156	156	137	137	170	174	219	219	149	170	188	188	158	158	201	206	162	166	204	216	185	189	Male	Juvenile	2004	Severn
642	123	133	123	127	171	187	191	195	156	160	127	127	170	174	219	225	170	170	188	188	158	158	201	201	154	158	204	204	189	189	Male	Adult	2004	Severn
656	123	135	127	127	179	187	191	191	151	151	127	137	174	178	223	225	170	170	188	188	184	184	201	201	154	166	204	204	189	189	Male	Adult	2004	Severn
660	135	135	127	127	175	179	191	191	156	156	127	137	174	174	219	219	149	149	165	188	182	184	201	201	154	170	204	204	185	189	Male	Adult	2004	Severn
661	123	123	127	127	171	179	191	191	156	156	137	137	170	174	219	223	149	166	165	188	158	158	201	206	166	166	204	204	189	189	unknown	unknown	2004	Severn
667	129	135	127	127	171	179	191	191	156	156	127	131	174	174	219	219	170	170	161	188	158	184	201	201	166	170	204	204	189	189	Female	Adult	2004	Severn
669	135	135	123	127	179	183	191	191	156	156	127	127	170	174	225	225	170	170	161	165	158	184	201	201	166	170	204	204	189	189	Male	Sub-adult	2004	Severn
673	123	135	123	127	183	187	191	191	156	160	127	131	170	178	219	225	170	170	188	188	158	184	201	206	154	166	204	212	193	193	Female	Sub-adult	2004	Severn
676	135	139	121	131	183	191	175	199	147	156	127	135	156	170	219	219	174	174	161	161	176	176	206	248	154	154	204	204	185	185	Male	Adult	2004	Severn
679	123	135	127	127	179	191	175	191	156	156	127	127	174	174	225	225	166	170	165	188	158	184	201	201	162	166	216	216	189	189	Male	Juvenile	2004	Severn
680	123	133	127	127	171	171	191	195	156	156	127	137	174	178	223	223	166	170	165	188	158	180	201	201	166	166	204	204	189	193	Male	Sub-adult	2004	Severn
684	123	123	127	127	171	179	191	191	156	156	137	137	170	174	219	219	149	166	188	188	158	158	201	201	166	166	204	204	189	193	Male	Adult	2004	Severn
685	135	135	127	127	171	183	191	191	156	156	131	137	170	174	223	225	149	170	165	188	158	184	206	206	166	166	204	204	189	189	Male	Adult	2004	Severn
686	123	123	123	127	179	183	175	191	156	156	127	137	174	174	219	223	170	170	188	188	158	184	201	206	158	166	204	212	189	189	Female	Adult	2004	Severn
702	123	123	127	127	175	179	175	191	156	156	137	137	174	178	219	223	149	170	188	192	158	158	201	201	154	170	208	212	189	189	Female	Adult	2004	Severn
99905	123	135	127	127	187	187	191	191	142	151	127	137	170	170	223	225	166	166	188	188	158	180	206	206	166	166	212	212	185	197	Male	Adult	2004	Severn
991037	135	135	131	131	171	171	175	191	151	151	127	131	166	170	223	229	149	149	188	188	180	180	206	206	154	166	187	216	193	193	Female	Sub-adult	2004	Severn
1302	123	135	127	127	179	179	191	191	151	156	127	127	174	174	218	218	170	170	188	188	158	180	201	201	166	166	204	204	189	189	Female	Adult	2009	Severn
1321	123	123	127	127	171	179	191	191	151	156	127	137	174	174	219	219	149	170	165	188	158	180	201	201	166	166	204	204	189	193	Male	Adult	2009	Severn
1323	123	135	127	131	179	187	191	191	147	147	137	137	170	174	221	223	166	166	165	188	158	184	201	201	154	166	204	204	189	189	Male	Adult	2009	Severn
1329	123	135	127	127	171	171	175	191	156	160	127	137	174	174	219	223	149	170	188	188	184	184	201	201	158	166	204	204	189	189	Male	Adult	2009	Severn
1336	123	123	127	127	171	179	191	191	156	160	127	127	170	174	219	225	166	170	188	188	158	184	201	206	170	170	204	204	189	189	Male	Adult	2009	Severn
1430	123	135	127	131	183	187	191	195	160	160	127	135	174	174	219	225	166	170	161	188	158	184	201	206	166	170	204	204	189	189	Male	Sub-adult	2009	Severn
1440	123	123	127	127	171	183	191	191	156	160	127	127	170	174	219	225	166	170	165	188	184	184	201	201	166	170	204	212	189	189	Male	Adult	2009	Severn
1498	123	135	131	131	187	187	175	191	147	151	127	137	174	178	223	225	149	166	188	188	158	158	201	206	154	154	204	212	189	193	Male	Adult	2009	Severn
1500	135	135	125	131	171	187	175	191	142	151	131	131	170	170	225	225	149	166	188	188	158	180	206	206	154	154	187	212	185	193	Male	Adult	2009	Severn
1523	123	123	127	127	171	183	191	191	156	160	131	137	174	174	219	225	149	166	165	188	158	184	201	206	166	170	204	204	189	189	Female	Adult	2009	Severn
1873	123	135	127	127	171	179	191	191	156	160	127	137	174	174	219	223	149	170	165	188	158	158	201	201	154	166	204	204	189	189	Female	Sub-adult	2009	Severn
1991	123	123	123	127	171	187	191	191	156	156	127	137	174	174	219	219	164	170	161	188	158	184	201	201	154	158	208	212	189	189	Male	Adult	2009	Severn
2066	123	123	127	127	179	179	175	191	151	160	137	137	174	174	219	219	149	166	188	188	158	184	201	201	166	166	204	212	189	189	Male	Sub-adult	2009	Severn
2278	123	123	117	127	171	179	191	191	156	156	127	135	174	178	225	225	149	149	188	188	158	184	201	206	166	166	204	212	189	189	Female	Sub-adult	2014	Severn
2294	135	135	131	131	171	172	175	175	147	151	131	137	170	170	227	227	149	166	188	188	180	180	206	206	154	162	187	204	189	193	Female	Adult	2014	Severn
2311	133	135	133	127	171	187	191	195	160	160	127	127	170	178	219	219	149	170	188	188	184	184	201	206	166	166	204	204	189	189	Female	Sub-adult	2014	Severn
2344	123	123	127	127	171	179	191	191	156	160	127	137	174	174	219	225	149	166	188	188	180	184	201	201	166	170	204	212	189	189	Male	Sub-adult	2014	Severn
2345	123	123	123	127	179	187	191	191	156	156	137	137	174	174	223	225	170	170	165	188	158	176	201	201	166	166	204	208	189	189	Male	Adult	2014	Severn
2347	123	133	127	127	179	179	191	195	156	156	127	127	174	174	225	225	170	170	161	188	184	184	201	201	166	170	199	212	189	189	Female	Adult	2014	Severn
2348	123	133	127	127	171	179	191	191	156	156	127	137	174	174	225	225	149	149	161	188	158	158	201	206	166	170	204	212	189	193	Male	Adult	2014	Severn
2370	123	123	123	127	179	179	175	175	156	156	127	127	174	178	219	223	166	166	165	188	158	184	201	201	154	166	208	212	193	193	Male	Sub-adult	2014	Severn
2449	123	123	123	127	179	179	191	191	156	156	127	137	170	178	223	223	149	166	165	188	158	180	201	201	154	166	204	204	189	189	Female	Adult	2014	Severn
2453	123	135	127	127	171	179	191	191	156	156	137	137	174	174	219	223	166	170	188	188	158	158	201	206	158	158	212	212	189	189	Male	Sub-adult	2014	Severn
2460	123	135	125	127	171	179	191	191	156	156	137	137	174	174	219	219	166	170	165	188	158	158	201	206	166	166	212	212	189	189	Male	Adult	2014	Severn
2515	123	123	127	127	179	179	191	191	156	156	127	131	174	174	219	221	166	170	165	165	158	176	201	201	158	166	204	204	189	193	Female	Sub-adult	2014	Severn
2620	123	123	125	125	175	179	175	195	156	156	127	131	170	178	219	225	166	170	188	188	180	182	201	210	154	166	204	208	185	189	Male	Adult	2014	Severn
2640	123	135	127	127	179	187	191	191	151	156	131	131	174	174	219	219	149	149	161	161	184	184	201	201	154	166	212	212	189	189	Male	Adult	2014	Severn
99634	135	135	123	131	183	187	191	191	147	151	127	133	170	170	225	225	149	162	188	188	176	184	210	210	154	166	204	212	193	193	Female	Sub-adult	2004	South West
99647	135	135	123	131	171	187	191	191	147	147	127	133	170	174	225	225	162	166	188	188	176	176	206	210	158	166	204	212	185	193	Female	Adult	2004	South West
99654	123	135	127	131	171	187	175	191	151	151	127	127	170	174	225	225	149	166	188	188	158	184	206	206	158	166	212	216	189	189	Female	Adult	2004	South West
99658	135	135	131	131	187	187	191	191	142	151	127	127	170	170	225	225	149	166	188	188	180	180	206	206	154	154	204	216	185	193	Male	Adult	2004	South West
99659	135	135	123	123	183	187	191	191	151	151	127	127	170	170	225	225	162	162	188	188	176	180	210	210	158	166	204	204	197	197	Male	Adult	2004	South West
99667	123	135	127	133	171	191	191	195	151	151	127	131	170	170	223	225	149	166	188	188	158	180	206	206	154	166	199	204	185	193	Female	Adult	2004	South West
99686	123	135	127	127	171	187	191	191	142	151	131	131	170	170	223	225	149	166	188	188	158	180	206	210	154	154	212	212	185	185	Male	Adult	2004	South West
99687	123	123	127	131	187	187	175	175	147	147	127	137	170	170	223	223	149	162	188	188	158	184	206	210	154	154	204	204	189	193	Female	Adult	2004	South West
99695	135	135	127	131	171	187	191	191	142	151	127	131	170	174	223	225	149	166	188	188	158	184	206	210	154	166	204	212	193	193	Female	Adult	2004	South West
99701	135	135	127	131	175	187	175	175	142	160	135	135	170	176	223	225	166	166	188	188	180	180	197	206	166	174	204	204	181	189	Male	Adult	2004	South West
99714	135	135	123	129	171	187	191	191	147	160	133	137	170	170	223	223	149	162	188	188	158	180	206	210	154	166	212	212	185	193	Female	Adult	2004	South West
99732	123	135	131	131	171	191	175	195	151	151	133	135	170	176	223	225	149	166	188	188	158	184	210	210	158	166	199	204	181	193	Female	Adult	2004	South West
99739	135	135	123	131	171	171	191	191	151	151	127	137	170	170	223	225	149	162	188	188	176	184	206	206	154	158	204	212	185	185	Male	Adult	2004	South West
99745	123	135	131	131	171	187	191	191	142	156	127	127	170	170	223	225	149	149	188	188	180	180	206	206	154	166	212	212	193	193	Female	Adult	2004	South West
99766	135	135	129	131	171	171	191	191	151	151	127	131	170	178	223	223	149	149	188	188	180	184	206	210	154	166	212	212	189	193	Male	Adult	2004	South West
99778	123	135	123	131	171	171	175	191	147	151	127	127	170	178	223	223	149	149	188	188	180	184	206	210	166	166	204	216	193	197	Female	Juvenile	2004	South West
99795	123	135	123	131	171	171	175	191	151	151	127	127	170	170	225	225	149	162	188	188	158	176	206	210	158	158	204	204	185	193	Male	Juvenile	2004	South West
99796	135	135	127	131	187	191	175	191	147	151	137	137	170	170	225	225	149	149	188	188	158	180	206	210	154	154	212	212	193	193	Female	Adult	2004	South West
99800	123	135	127	131	171	187	191	191	142	151	127	131	170	178	225	225	149	166	188	188	180	180	206	210	154	166	204	212	193	193	Male	Adult	2004	South West
99832	123	135	127	127	187	187	191	191	142	147	133	137	170	170	223	225	149	166	188	188	158	180	206	206	154	154	212	216	193	193	Male	Adult	2004	South West
99846	123	123	123	123	183	187	191	191	151	151	127	127	170	178	225	225	149	162	188	188	176	184	206	210	158	158	204	212	193	197	Female	Juvenile	2004	South West
99911	135	135	125	127	171	191	191	191	147	151	131	137	166	170	223	227	149	149	188	188	180	180	206	210	154	154	204	204	193	193	Female	Adult	2004	South West
99945	135	135	131	133	179	187	175	191	142	151	127	127	170	170	223	225	149	166	188	188	158	182	206	210	154	158	204	216	193	197	Male	Adult	2004	South West
1293	123	135	127	131	171	187	191	191	151	156	127	127	170	178	225	225	162	166	188	188	184	184	206	210	158	166	204	212	193	197	Female	Sub-adult	2009	South West
1296	135	135	123	127	171	187	175	191	151	151	127	137	170	170	225	225	149	162	188	188	158	158	206	206	166	166	204	204	193	193	Female	Sub-adult	2009	South West
1305	123	123	131	131	171	187	191	191	142	151	127	137	170	178	223	225	149	149	188	188	158	184	206	210	154	166	204	204	185	193	Male	Adult	2009	South West
1306	123	135	123	127	187	187	191	191	147	151	127	137	170	170	225	225	149	166	188	188	180	184	206	206	154	154	204	212	193	197	Male	Adult	2009	South West
1309	135	139	127	131	171	171	191	199	151	151	127	127	166	170	225	225	166	166	188	188	176	180	197	206	162	166	212	216	181	185	Male	Adult	2009	South West
1310	123	135	123	133	187	187	191	191	151	151	137	137	170	170	221	225	149	149	188	188	180	180	206	206	154	166	199	204	181	189	Male	Sub-adult	2009	South West
1313	135	135	125	131	187	191	175	175	147	147	127	131	170	170	221	223	154	154	165	188	158	176	210	210	166	166	187	212	185	189	Male	Adult	2009	South West
1315	123	135	131	133	179	187	191	191	147	151	127	135	166	170	221	223	154	166	188	188	180	180	201	206	154	166	212	216	185	189	Male	Sub-adult	2009	South West
1317	135	135	127	127	171	179	175	191	151	151	127	133	170	170	221	223	149	149	188	188	158	158	201	210	162	162	187	204	193	193	Male	Sub-adult	2009	South West
1354	123	135	123	131	171	187	175	191	151	151	127	133	170	170	223	223	149	149	188	188	180	180	206	206	154	154	212	212	193	197	Female	Adult	2009	South West
1355	135	135	127	131	187	187	175	191	142	151	127	131	170	170	223	225	166	166	188	188	180	184	206	210	158	166	212	216	193	193	Male	Sub-adult	2009	South West
1356	123	135	123	127	187	187	191	191	142	151	127	131	166	170	223	225	149	166	188	188	180	184	206	210	166	166	204	212	193	193	Male	Adult	2009	South West
1357	123	123	127	133	175	175	195	195	151	151	131	131	170	174	221	225	145	154	165	188	172	180	201	201	162	166	204	212	181	185	Male	Adult	2009	South West
1358	123	123	127	133	179	187	191	191	151	160	135	137	174	174	225	227	166	166	188	188	184	184	206	206	166	166	212	212	193	193	Male	Adult	2009	South West
1367	135	135	123	131	187	187	191	191	151	151	127	137	170	178	223	225	162	170	188	188	176	184	210	210	154	166	212	216	189	197	Male	Sub-adult	2009	South West
1384	135	135	123	123	183	187	191	191	151	151	127	137	170	170	225	225	149	149	188	188	176	176	206	206	154	154	204	204	189	197	Female	Sub-adult	2009	South West
1399	123	135	127	131	171	171	191	191	147	151	127	131	170	170	223	225	149	149	188	188	180	184	206	210	154	154	204	212	193	193	Male	Sub-adult	2009	South West
1402	135	135	131	131	171	187	175	175	142	156	127	127	170	178	223	225	149	149	188	188	158	184	206	206	166	166	212	216	193	193	Female	Adult	2009	South West
1403	135	135	129	131	187	187	191	191	147	151	129	131	170	170	223	225	149	154	188	188	158	184	197	206	154	166	204	204	193	197	Female	Adult	2009	South West
1412	135	139	127	131	179	191	191	199	151	151	127	127	170	170	225	229	166	166	188	188	158	180	197	206	154	162	199	212	185	197	Male	Adult	2009	South West
1420	123	135	123	129	187	187	191	191	151	156	127	127	170	174	223	225	166	166	188	188	158	180	206	206	154	154	204	212	189	197	Male	Sub-adult	2009	South West
1442	135	135	131	131	171	187	175	191	151	151	131	131	170	170	223	225	149	149	188	188	184	184	206	206	166	166	212	216	193	193	Male	Sub-adult	2009	South West
1465	123	123	127	131	171	171	191	191	142	147	131	137	170	170	223	225	149	149	188	188	158	158	206	206	154	166	204	212	189	189	Male	Adult	2009	South West
1466	123	135	131	131	171	187	191	191	151	151	127	137	170	174	223	223	149	149	188	188	158	180	206	210	154	166	204	212	193	193	Female	Juvenile	2009	South West
1470	123	123	127	127	171	179	191	191	151	151	127	131	170	170	223	223	149	149	188	188	180	180	206	206	154	166	212	212	185	185	Female	Adult	2009	South West
1472	123	123	131	131	187	187	191	191	151	151	135	137	170	170	223	225	149	166	188	188	180	184	206	206	154	158	204	212	189	193	Male	Sub-adult	2009	South West
1475	123	135	127	133	187	191	191	195	151	151	127	135	170	170	223	225	149	166	188	188	158	184	206	206	154	166	199	212	193	193	Male	Sub-adult	2009	South West
1490	123	123	131	131	171	187	187	191	151	151	127	127	170	170	223	223	149	149	188	188	180	180	206	206	154	166	212	216	193	197	Male	Sub-adult	2009	South West
1554	135	135	123	131	171	187	191	191	151	151	127	137	170	174	223	223	149	166	188	188	180	180	206	206	154	158	204	204	193	197	Female	Adult	2009	South West
1669	123	135	129	131	187	187	175	187	151	151	127	127	170	170	223	225	149	149	188	188	180	184	206	206	154	158	216	216	193	193	Male	Adult	2009	South West
2330	135	135	123	133	171	179	175	191	151	160	127	127	170	170	225	229	154	166	161	188	176	180	197	201	154	162	204	204	193	193	Male	Adult	2014	South West
2336	123	139	127	131	175	183	191	191	151	156	127	135	166	170	219	225	145	166	188	188	158	180	206	210	154	166	187	212	193	193	Female	Adult	2014	South West
2340	123	135	131	131	171	171	175	191	147	151	127	127	170	170	225	225	149	162	188	188	176	184	206	206	154	154	212	212	193	197	Male	Sub-adult	2014	South West
2341	123	139	127	131	171	171	175	191	147	156	137	137	170	174	223	225	149	149	188	188	176	180	210	210	154	158	204	212	189	193	Female	Adult	2014	South West
2342	135	135	131	131	187	187	175	191	147	147	127	127	170	174	225	225	149	166	188	188	180	184	206	210	154	158	204	204	193	193	Female	Sub-adult	2014	South West
2355	135	135	131	131	187	187	175	175	147	151	127	127	170	174	225	225	149	149	188	188	180	184	206	210	158	158	204	204	193	193	Female	Unknown	2014	South West
2356	123	135	131	131	171	171	175	191	156	156	127	137	170	170	223	225	149	166	188	188	180	180	206	210	154	166	204	212	185	193	Male	Adult	2014	South West
2358	135	135	123	131	187	191	191	191	151	151	131	137	170	170	225	227	149	166	188	188	158	180	206	206	158	166	204	212	193	193	Male	Adult	2014	South West
2377	135	135	123	131	187	187	191	191	142	147	127	131	170	176	223	225	149	166	188	188	158	158	206	206	154	166	199	204	181	181	Male	Sub-adult	2014	South West
2398	123	123	127	131	171	171	191	195	151	156	127	133	170	170	223	225	149	149	188	188	158	176	197	206	154	166	199	212	193	193	Female	Sub-adult	2014	South West
2401	123	123	131	131	183	191	191	195	151	151	127	127	170	170	221	223	149	149	188	188	158	180	206	206	154	154	204	212	193	197	Female	Sub-adult	2014	South West
2411	123	123	129	133	179	191	195	195	147	151	131	136	170	170	223	227	149	166	188	188	158	184	206	206	154	166	212	212	185	189	Male	Adult	2014	South West
2420	123	123	127	127	175	187	195	195	151	151	133	133	156	156	221	229	170	170	165	188	172	180	201	210	154	154	204	216	193	193	Male	Adult	2014	South West
2483	123	135	127	131	171	171	191	191	151	156	131	135	170	170	225	225	149	149	188	188	180	184	206	210	154	154	212	216	193	193	Female	Sub-adult	2014	South West
2484	123	135	123	127	171	187	175	191	151	151	127	137	170	178	223	225	149	162	188	188	158	158	206	210	154	158	212	216	185	193	Female	Adult	2014	South West
2485	123	135	127	127	179	187	175	191	147	151	133	137	166	170	223	223	149	149	188	188	158	158	197	210	154	166	199	212	193	193	Female	Sub-adult	2014	South West
2490	123	123	129	131	171	171	191	191	142	151	127	127	170	170	223	223	149	149	188	188	158	180	206	206	154	158	204	212	189	193	Male	Sub-adult	2014	South West
2529	123	133	127	133	171	183	175	195	151	160	131	133	170	174	221	229	145	170	188	188	158	180	201	206	154	158	204	204	189	193	Male	Sub-adult	2014	South West
2544	135	135	131	133	187	187	191	199	142	147	127	131	166	170	223	223	149	166	188	188	158	158	197	210	154	154	199	212	193	193	Male	Adult	2014	South West
2545	135	137	123	133	179	191	175	191	151	160	127	133	170	170	219	223	166	166	165	188	180	180	296	206	166	174	199	204	193	197	Male	Sub-adult	2014	South West
2593	123	135	129	131	171	171	191	191	156	160	127	135	170	178	225	225	149	166	188	188	180	180	210	210	154	166	212	212	189	193	Female	Sub-adult	2014	South West
2594	123	123	131	131	171	187	191	191	147	151	127	127	170	170	225	225	149	149	188	188	180	180	206	206	158	166	212	212	193	197	Female	Adult	2014	South West
2600	123	135	127	131	171	179	191	195	151	160	127	135	170	170	223	223	154	166	188	188	180	180	206	206	154	162	212	212	193	193	Female	Sub-adult	2014	South West
2605	135	135	123	131	171	171	175	191	147	151	127	131	170	170	223	225	166	166	188	188	158	184	206	206	154	154	204	204	185	193	Female	Sub-adult	2014	South West
230	123	123	127	127	175	179	195	195	151	160	127	131	156	166	219	227	154	166	188	188	158	180	206	206	154	174	204	204	185	185	Male	Adult	1999	Thames
257	135	137	123	133	179	179	191	191	142	151	127	131	156	166	227	229	154	166	165	188	158	180	197	206	154	158	199	204	181	185	Female	Adult	2000	Thames
346	123	137	123	133	175	179	191	195	151	156	127	131	170	170	227	229	154	166	161	188	158	180	206	210	158	174	199	204	181	185	Female	Adult	2000	Thames
361	123	137	123	133	175	183	191	195	151	151	127	131	170	170	216	223	166	170	188	192	158	180	206	206	154	174	199	199	185	193	Male	Adult	2000	Thames
367	117	123	121	123	183	187	175	195	142	156	127	131	166	170	219	227	158	174	161	188	176	180	197	248	154	154	204	204	185	193	Male	Adult	2000	Thames
626	123	143	123	127	179	179	191	195	156	164	131	131	166	166	223	227	145	174	188	188	176	176	197	206	154	174	204	204	181	193	Male	Adult	2004	Thames
1274	123	135	127	127	171	171	191	191	156	156	127	137	156	174	219	221	154	170	161	188	158	176	201	201	170	174	199	204	185	189	Female	Sub-adult	2009	Thames
1374	123	123	121	127	179	179	175	195	147	151	133	137	170	174	219	219	154	170	161	188	158	176	206	210	154	158	204	204	185	189	Male	Sub-adult	2009	Thames
1464	123	123	123	123	179	183	195	195	142	142	129	133	156	156	216	221	166	166	161	188	180	180	206	210	154	162	199	204	181	181	Male	Adult	2009	Thames
1487	135	135	127	131	187	187	191	191	151	151	127	127	170	178	225	225	149	162	188	188	184	184	210	210	154	158	204	212	193	197	Female	Sub-adult	2009	Thames
2462	123	123	121	127	179	191	195	195	156	156	127	127	170	174	227	227	149	170	165	188	158	158	197	210	154	174	204	204	185	193	Male	Sub-adult	2014	Thames
2463	135	135	127	127	171	191	175	191	151	160	129	137	166	178	219	219	149	154	165	188	158	184	201	210	154	154	199	204	189	189	Male	Adult	2014	Thames
2465	123	135	123	125	179	183	195	195	147	156	131	137	156	156	219	219	149	170	165	188	158	176	206	248	154	166	204	204	185	185	Female	Adult	2014	Thames
2467	123	123	121	127	179	179	195	199	147	151	133	137	166	170	219	219	154	170	165	188	176	184	206	210	154	158	204	204	189	193	Male	Adult	2014	Thames
2468	123	135	127	133	179	179	191	195	142	151	127	133	170	174	221	223	149	166	165	192	158	180	201	210	166	170	204	204	189	193	Male	Adult	2014	Thames
34	123	135	127	127	187	187	191	191	156	160	127	137	174	174	225	225	149	170	188	188	184	184	201	210	166	170	204	212	193	193	Female	Sub-adult	1993	Western Wales
47	123	123	127	127	175	179	191	191	156	160	127	131	174	174	219	225	166	166	165	188	158	182	201	206	154	170	204	212	189	189	Male	Sub-adult	1993	Western Wales
48	123	123	127	127	171	187	175	175	156	156	127	127	174	178	219	223	170	170	188	188	158	184	201	210	154	154	204	212	189	189	Male	Adult	1993	Western Wales
11	123	135	127	127	179	179	175	191	151	160	127	131	174	174	223	225	166	170	188	188	176	184	201	201	154	166	204	204	193	193	Female	Adult	1994	Western Wales
21	123	135	127	127	171	179	191	191	160	160	137	137	174	174	219	225	149	166	165	188	176	184	201	201	158	166	204	204	189	189	Male	Adult	1994	Western Wales
25	123	123	127	127	179	187	191	191	156	160	127	127	174	174	219	223	166	166	188	188	158	176	201	210	154	158	204	216	189	193	Female	Adult	1994	Western Wales
26	123	123	127	127	171	179	175	195	156	160	127	131	174	174	225	225	166	170	188	188	176	176	201	201	154	154	204	204	189	189	Male	Adult	1994	Western Wales
37	123	123	127	131	179	179	175	175	151	156	127	127	174	178	223	225	170	170	188	188	158	158	201	201	154	166	204	204	189	189	Female	Adult	1994	Western Wales
38	123	123	127	127	179	187	191	191	156	160	127	127	174	174	219	223	166	166	188	188	158	176	201	210	154	158	204	216	189	193	Female	Adult	1994	Western Wales
42	123	133	127	131	187	187	175	195	160	160	127	137	166	174	223	223	170	170	188	188	158	158	201	201	154	154	204	212	189	189	Female	Adult	1994	Western Wales
244	123	123	127	127	179	179	175	175	156	160	135	137	174	178	219	225	166	170	188	188	158	184	201	210	158	166	204	204	189	189	Male	Adult	1994	Western Wales
24	123	123	127	127	179	183	175	191	156	160	137	137	174	174	219	225	166	170	188	188	176	184	201	206	154	170	204	204	189	189	Male	Sub-adult	1995	Western Wales
32	123	135	127	127	179	179	175	191	156	160	127	137	174	174	219	219	166	166	188	188	158	184	201	201	154	158	208	212	189	189	Male	Adult	1995	Western Wales
35	123	123	123	127	171	187	191	191	151	151	137	137	174	174	219	219	166	166	188	188	158	158	201	201	154	154	212	212	189	189	Male	Sub-adult	1995	Western Wales
36	123	123	131	131	179	179	175	191	151	156	127	127	174	174	225	225	166	170	188	188	176	176	201	206	154	170	204	204	189	189	Female	Sub-adult	1995	Western Wales
49	123	123	127	127	175	179	191	191	156	160	127	131	166	174	219	225	166	166	165	188	158	182	201	206	154	170	204	212	189	189	Male	Sub-adult	1995	Western Wales
50	123	123	127	127	179	179	175	191	151	151	127	127	174	178	225	225	170	170	188	188	158	176	201	210	154	154	204	212	189	189	Female	Adult	1995	Western Wales
51	123	123	123	127	171	187	191	191	156	160	127	127	174	178	219	219	166	170	188	188	176	184	201	201	166	170	204	208	189	189	Male	Adult	1995	Western Wales
60	123	123	127	127	179	179	191	191	156	156	127	135	174	174	219	225	166	166	188	188	158	158	201	201	154	170	204	212	189	189	Female	Adult	1995	Western Wales
143	123	123	127	127	171	187	191	195	151	151	127	127	174	174	219	219	166	170	188	188	158	176	206	210	154	170	208	212	189	189	Male	Sub-adult	1998	Western Wales
147	123	123	119	127	179	183	191	195	156	164	127	127	166	174	221	225	166	170	188	188	158	176	201	210	154	162	204	216	189	189	Male	Adult	1998	Western Wales
148	123	129	127	127	179	183	175	191	156	156	127	127	174	174	219	219	166	170	188	188	158	180	201	201	158	170	204	204	189	189	Female	Sub-adult	1998	Western Wales
149	123	123	127	127	179	179	175	175	156	164	137	137	178	178	225	225	149	170	188	188	176	184	201	201	158	170	204	212	189	189	Male	Adult	1998	Western Wales
151	123	123	123	127	171	179	191	191	156	156	127	131	174	174	219	219	166	170	161	161	158	158	206	210	154	166	204	204	189	189	Male	Adult	1998	Western Wales
155	133	133	127	127	179	179	195	195	151	160	127	127	174	174	219	219	166	166	165	188	158	184	201	201	154	166	204	204	189	193	Female	Sub-adult	1998	Western Wales
163	123	133	127	127	179	179	175	195	156	156	127	127	174	174	219	225	166	170	188	188	158	176	201	201	154	166	204	204	189	189	Male	Adult	1998	Western Wales
166	123	123	127	127	179	179	175	191	156	160	127	137	170	174	223	225	145	170	188	188	158	184	201	206	154	170	204	212	189	189	Male	Juvenile	1998	Western Wales
185	123	123	127	127	179	183	175	191	156	156	127	127	174	174	219	219	166	170	188	188	158	184	201	210	154	158	204	204	189	189	Male	Juvenile	1998	Western Wales
190	123	123	127	131	179	179	175	175	156	156	127	127	174	174	223	225	166	166	188	188	158	180	201	206	154	158	204	208	189	189	Male	Adult	1998	Western Wales
191	123	135	127	127	183	187	191	191	156	156	127	137	170	174	219	223	149	170	165	188	180	184	201	206	166	170	204	212	189	193	Female	Adult	1998	Western Wales
193	123	123	127	131	179	179	175	191	156	160	127	127	174	174	223	223	166	166	188	188	158	176	201	206	158	166	204	208	189	193	Female	Adult	1998	Western Wales
194	123	123	123	131	171	179	175	191	151	160	127	137	174	178	223	225	149	170	188	188	158	158	201	201	154	158	204	204	189	189	Male	Adult	1998	Western Wales
195	123	133	127	127	171	187	191	195	156	156	131	137	174	174	219	225	170	170	188	188	158	176	201	210	170	170	204	208	189	189	Male	Adult	1998	Western Wales
214	123	135	127	127	179	179	191	191	160	160	127	127	174	174	219	225	149	170	161	188	184	184	201	201	154	166	204	212	193	193	Male	Adult	1998	Western Wales
216	123	135	127	127	179	187	175	191	151	156	127	131	174	174	223	225	166	170	188	188	176	176	201	206	154	154	204	204	189	189	Male	Sub-adult	1998	Western Wales
217	123	123	123	127	171	179	191	191	156	160	127	131	170	174	219	219	166	166	188	188	176	180	201	206	170	170	204	204	189	193	Female	Sub-adult	1998	Western Wales
274	135	135	127	127	171	175	191	191	156	156	127	127	170	174	219	219	149	170	161	165	176	184	201	206	154	154	199	212	189	189	Female	Juvenile	1998	Western Wales
206	123	135	123	127	175	179	175	175	156	156	127	127	170	174	219	221	145	170	188	188	158	176	201	206	154	166	204	212	185	189	Male	Adult	1999	Western Wales
210	123	135	127	127	179	179	191	191	151	156	137	137	170	174	223	223	149	170	165	188	158	184	201	201	154	170	212	212	189	189	Male	Adult	1999	Western Wales
211	123	123	127	127	179	183	175	191	151	156	127	137	174	178	219	219	170	170	188	188	158	158	201	210	158	170	204	208	189	189	Male	Adult	1999	Western Wales
215	123	123	127	127	187	187	191	191	156	156	127	137	166	174	225	225	166	166	165	188	158	184	201	201	162	170	199	212	185	189	Female	Sub-adult	1999	Western Wales
218	123	123	127	127	179	187	175	175	151	156	131	137	178	182	223	223	149	170	188	188	158	176	201	201	158	170	204	204	189	189	Male	Sub-adult	1999	Western Wales
232	123	123	127	127	179	183	191	191	156	160	127	137	174	174	219	223	149	170	165	188	158	158	201	201	154	170	208	212	189	189	Male	Sub-adult	1999	Western Wales
242	123	123	127	127	179	179	191	191	151	160	131	137	170	174	225	225	145	170	161	165	158	184	201	206	166	166	199	204	185	189	Male	Sub-adult	1999	Western Wales
243	123	123	127	127	179	179	175	191	156	160	131	137	174	174	219	225	166	166	165	188	158	176	201	201	154	170	204	212	189	193	Male	Adult	1999	Western Wales
256	123	123	123	127	171	171	191	191	160	160	127	127	166	174	223	225	170	170	188	188	158	180	201	206	154	170	208	212	189	189	Male	Adult	1999	Western Wales
307	123	135	127	127	171	187	191	191	156	160	131	137	174	174	219	219	166	170	188	188	158	158	201	201	154	158	204	204	189	189	Female	Sub-adult	2000	Western Wales
319	123	133	127	127	171	187	191	195	156	160	127	131	170	170	223	223	149	166	188	188	180	184	206	206	166	166	204	204	185	189	Male	Adult	2000	Western Wales
333	123	123	123	127	171	179	191	191	156	156	137	137	174	174	219	219	166	166	161	188	158	184	201	206	158	166	204	204	189	189	Male	Sub-adult	2000	Western Wales
356	123	123	127	127	171	183	191	191	151	156	127	137	174	174	219	219	149	170	161	165	158	158	201	201	170	170	204	212	189	189	Female	Adult	2000	Western Wales
358	123	135	123	127	179	187	175	191	151	156	137	137	166	174	219	223	149	166	161	188	158	158	201	206	158	166	204	204	189	189	Male	Adult	2000	Western Wales
366	123	123	127	127	179	179	175	191	156	156	127	127	174	174	219	219	166	170	188	188	158	158	206	206	154	166	204	208	189	193	Male	Juvenile	2000	Western Wales
630	123	123	123	127	175	179	191	191	151	156	131	137	174	174	219	225	145	170	165	188	158	176	201	201	166	166	204	212	189	189	Male	Adult	2004	Western Wales
632	123	123	127	127	179	179	191	191	156	156	127	137	174	174	223	223	166	170	188	188	176	184	201	201	154	170	204	212	193	193	Male	Sub-adult	2004	Western Wales
634	123	123	127	127	171	179	191	191	160	160	127	127	166	174	219	225	166	170	188	188	180	184	201	201	166	170	212	212	189	193	Male	Adult	2004	Western Wales
636	123	123	127	127	171	175	191	191	151	156	127	131	174	174	219	219	170	170	165	188	158	158	201	201	154	166	204	212	189	189	Female	Juvenile	2004	Western Wales
650	123	123	123	123	179	183	191	191	147	156	127	137	174	178	219	225	166	166	165	188	158	158	201	210	154	154	204	204	189	189	Female	Juvenile	2004	Western Wales
666	123	135	123	127	179	179	191	195	156	160	127	137	170	174	219	223	170	170	165	165	182	184	201	201	154	154	204	212	185	189	Male	Adult	2004	Western Wales
670	123	135	127	127	179	179	191	191	156	156	127	131	174	174	219	219	149	149	161	165	158	158	201	206	166	170	204	212	193	193	Male	Sub-adult	2004	Western Wales
671	123	135	127	127	175	179	191	191	156	160	127	127	166	166	219	219	166	166	161	188	158	158	201	210	166	166	204	208	189	193	Male	Sub-adult	2004	Western Wales
672	135	135	127	127	171	171	191	191	156	160	131	137	174	174	219	219	166	166	161	188	158	180	206	206	166	170	204	212	193	193	Female	Adult	2004	Western Wales
691	123	123	127	127	179	179	191	191	156	164	127	137	174	178	219	225	166	166	188	188	158	176	201	201	162	166	208	212	189	189	Male	Adult	2004	Western Wales
706	123	123	127	127	179	179	191	191	151	160	127	137	174	174	219	219	149	166	188	188	158	180	201	201	154	166	204	212	193	193	Female	Sub-adult	2004	Western Wales
708	123	135	127	127	171	179	191	191	156	156	127	137	166	174	219	219	166	166	161	188	158	184	201	201	166	166	204	204	189	193	Male	Sub-adult	2004	Western Wales
710	123	123	127	127	171	171	191	191	156	156	127	127	174	174	219	219	166	170	188	188	158	184	201	210	158	166	204	204	189	193	Female	Adult	2004	Western Wales
748	123	123	123	127	179	187	191	191	151	156	127	131	156	174	219	225	166	170	161	161	158	180	201	210	154	154	204	204	189	189	Female	Sub-adult	2004	Western Wales
957	123	135	131	131	171	171	191	191	151	156	127	137	170	178	225	225	149	170	188	188	158	184	201	206	166	166	212	212	189	189	Male	Sub-adult	2004	Western Wales
1281	123	123	127	131	179	179	175	175	151	160	127	127	174	174	219	225	170	170	188	188	180	184	201	201	154	166	204	212	189	189	Male	Sub-adult	2009	Western Wales
1398	123	123	123	127	171	179	175	191	151	164	127	131	170	174	219	219	149	170	165	188	158	176	201	201	154	166	199	204	189	189	Female	Adult	2009	Western Wales
1437	123	123	127	127	171	179	175	175	156	160	127	137	174	174	219	219	166	166	188	188	176	176	201	206	154	154	212	212	189	189	Female	Adult	2009	Western Wales
1444	123	123	127	127	171	179	191	191	156	156	127	131	166	174	219	225	166	166	161	188	158	180	201	210	158	166	204	208	189	193	Male	Sub-adult	2009	Western Wales
1446	123	123	123	127	179	179	191	191	151	156	127	137	166	170	223	225	149	166	188	188	184	184	201	210	154	158	199	204	185	189	Female	unknown	2009	Western Wales
1448	123	123	127	127	171	187	191	191	160	160	131	137	174	174	219	219	166	166	161	161	184	184	201	201	166	170	204	212	189	193	Female	Adult	2009	Western Wales
1452	123	123	123	127	171	179	191	191	151	156	137	137	166	174	219	219	149	166	188	188	158	172	201	206	166	170	204	212	193	193	Female	Adult	2009	Western Wales
1456	123	123	127	127	171	187	191	191	151	164	127	137	174	174	219	219	149	169	165	188	158	180	201	206	166	170	204	204	189	193	Male	Sub-adult	2009	Western Wales
1458	123	123	127	127	179	183	191	191	156	156	127	137	174	174	219	225	166	166	165	188	158	158	201	201	154	158	204	212	189	189	Female	Sub-adult	2009	Western Wales
1460	123	123	127	127	171	179	191	191	156	156	137	137	174	174	223	225	149	166	188	192	180	184	201	201	158	166	204	204	189	193	Female	Sub-adult	2009	Western Wales
1541	123	123	127	127	171	171	191	191	156	160	127	127	166	174	219	225	149	170	161	161	158	184	201	201	166	166	204	212	193	193	Male	Sub-adult	2009	Western Wales
1567	123	135	127	127	175	179	191	195	147	164	127	127	174	174	219	225	166	166	165	188	158	158	201	206	154	154	208	208	189	189	Female	Sub-adult	2009	Western Wales
1568	123	135	127	127	171	179	191	191	156	160	127	137	170	174	223	225	149	166	188	188	158	184	210	214	154	166	212	212	189	189	Male	Adult	2009	Western Wales
1735	123	135	127	127	179	183	191	191	151	160	127	137	174	174	219	219	166	170	161	188	176	184	201	201	154	166	204	212	189	193	Male	Adult	2009	Western Wales
2277	123	123	127	127	171	179	191	191	151	156	131	137	174	174	219	219	149	166	161	165	158	180	201	201	154	166	212	212	189	189	Female	Sub-adult	2014	Western Wales
2321	123	135	123	131	179	183	195	199	156	160	127	137	170	174	219	223	149	166	165	188	180	184	210	210	166	170	204	204	189	189	Female	Adult	2014	Western Wales
2323	123	135	123	127	179	179	191	191	151	156	127	137	170	174	219	223	166	170	188	188	172	180	201	201	166	170	204	212	185	193	Male	Adult	2014	Western Wales
2365	133	135	127	127	171	187	191	191	156	160	127	137	170	174	219	223	166	166	188	188	158	184	206	210	154	166	204	212	189	193	Female	Adult	2014	Western Wales
2386	123	135	127	131	183	183	191	191	151	156	127	127	174	174	223	223	166	170	188	188	158	158	201	201	158	166	204	208	189	189	Male	Adult	2014	Western Wales
2388	123	135	127	127	171	179	175	191	151	156	127	137	174	174	219	219	166	166	188	188	158	184	201	210	166	166	212	212	193	193	Male	Sub-adult	2014	Western Wales
2455	123	135	123	131	179	183	191	191	156	160	137	137	166	170	219	223	149	166	188	188	184	184	201	201	166	166	204	212	189	189	Male	Adult	2014	Western Wales
2474	123	123	127	127	171	171	175	175	156	160	127	127	174	174	219	223	149	166	161	188	158	158	201	201	154	166	204	204	189	193	Female	Unknown	2014	Western Wales
2477	123	135	127	127	171	179	191	191	151	160	127	127	170	174	219	223	166	170	161	165	158	158	201	201	154	154	212	212	189	189	Female	Adult	2014	Western Wales
2478	123	123	123	127	171	179	191	191	160	160	127	127	170	174	219	219	166	166	161	165	158	158	201	201	154	170	199	212	185	189	Male	Juvenile	2014	Western Wales
2479	123	135	123	127	179	179	191	191	151	156	127	131	174	174	225	225	149	166	161	188	158	180	201	201	166	170	204	212	189	189	Female	Sub-adult	2014	Western Wales
2503	135	135	127	127	183	187	191	191	151	160	127	127	170	174	219	219	166	170	188	188	176	180	201	201	154	154	208	216	189	189	Female	Sub-adult	2014	Western Wales
2504	135	135	127	127	171	179	191	195	156	156	127	127	174	174	223	223	166	166	165	188	158	180	201	210	154	170	212	212	189	189	Female	Adult	2014	Western Wales
2508	123	135	127	131	183	183	175	191	151	160	127	127	174	174	223	223	166	170	188	188	158	180	201	201	154	166	204	208	189	189	Male	Adult	2014	Western Wales
